# Supplementary material for: A smart pathogen detector engineered from intracellular hydrogelation of DNA-decorated macrophages
Source: Nat Commun. 2023 May 22;14:2927. doi: 10.1038/s41467-023-38733-w (PMC10203291; doi:10.1038/s41467-023-38733-w)
Supplement: Supplementary file 4 — Source Data [file 41467_2023_38733_MOESM4_ESM.xlsx]

## Sheet:  Figure 3b
Figure 3b
		PBS	Hyperosmotic	Freeze-thaw	Sonication	Centrifugation	30 days
	DNA-LMø	100	90	5	8	56	1
	DNA-LMø	100	87	17	19	66	3
	DNA-LMø	100	91	9	25	70	0
	DNA-FMø	100	95	22	30	82	80
	DNA-FMø	100	97	20	37	91	95
	DNA-FMø	100	95	16	42	88	92
	DNA-GMø	100	99	90	94	90	91
	DNA-GMø	100	100	85	90	96	86
	DNA-GMø	100	98	79	86	98	95
		P value
Hyperosmotic	DNA-LMø vs.DNA-FMø	0.01
	DNA-LMø vs.DNA-GMø	0.0019
	DNA-FMø vs.DNA-GMø	0.019
Freeze-thaw	DNA-LMø vs.DNA-FMø	0.085
	DNA-LMø vs.DNA-GMø	9.7e-05
	DNA-FMø vs.DNA-GMø	5.6e-05
Sonication	DNA-LMø vs.DNA-FMø	0.035
	DNA-LMø vs.DNA-GMø	0.00019
	DNA-FMø vs.DNA-GMø	0.00021
Centrifugation	DNA-LMø vs.DNA-FMø	0.0096
	DNA-LMø vs.DNA-GMø	0.0031
	DNA-FMø vs.DNA-GMø	0.098
30 days	DNA-LMø vs.DNA-FMø	4.7e-05
	DNA-LMø vs.DNA-GMø	5.3e-05
	DNA-FMø vs.DNA-GMø	0.77

## Sheet:  Figure 3c
Figure 3c
		MFI
	Initial	416	456	542
	2-Week	482	385	413
	P value
initial vs.2-week	0.4

## Sheet:  Figure 4c
Figure 4c
E.coil		CFU/mL)
	Without IL-4	780000	1070000	810000
	With IL-4	3770000	4440000	5020000
S.aures		CFU/mL
	Without IL-4	1630000	2810000	3632000
	With IL-4	12400000	16500000	20300000

## Sheet:  Figure 4e
Figure 4e
	E.coil				S.aureus
		GMø（CFU/mL)	Ab-MB(（CFU/mL)			GMø（CFU/mL)	Ab-MB（CFU/mL)
	PBS	3970000	1450000		PBS	21200000	1450000
	PBS	4440000	1360000		PBS	18800000	1360000
	PBS	4880000	1520000		PBS	19700000	1520000
	Plasma	3930000	760000		Plasma	22100000	970000
	Plasma	3160000	590000		Plasma	20900000	620000
	Plasma	4310000	550000		Plasma	24700000	740000
	Serum	4200000	650000		Serum	25600000	710000
	Serum	4050000	780000		Serum	20200000	830000
	Serum	5090000	420000		Serum	26600000	980000
	Saliva	4780000	686000		Saliva	16800000	1150000
	Saliva	4040000	1030000		Saliva	19900000	1030000
	Saliva	3820000	760000		Saliva	19000000	920000
	Urine	4560000	840000		Urine	17900000	1030000
	Urine	3680000	830000		Urine	20700000	1070000
	Urine	5090000	680000		Urine	18300000	850000

## Sheet:  Figure 5e
Figure 5e
	Concentration(CFU/mL)	MFI					mean	SE of mean
	100	45	38	21			34	7
	1000	75	106	142			108	19
	10000	316	455	507			426	57
	100000	1830	1544	1204			1526	181
	1000000	2256	2775	3086			2706	242
	10000000	3398	3342	3030			3257	114
Figure 5e inset
	Concentration(CFU/mL)	MFI
	0	36	32	37
	100	34	48	40
	500	57	74	65

## Sheet:  Figure 5g
Figure 5g		Gray value
	Distance (pixels)	1000 cells	100 cells	10 cells	1 cell
	0	0	0		0
	1	0	0	0	0
	2	0	0	0	0
	3	0	0	0	0
	4	0	0	0	0
	5	0	0	0	0
	6	0	0	0	0
	7	0	0	0	0
	8	0	0	0	0
	9	0	0	0	0
	10	0	0	0	0
	11	0	0	0	0
	12	0	0	0	0
	13	0	0	0	0
	14	0	0	0	0
	15	0	0	0	0
	16	0	0	0	0
	17	0	0	0	0
	18	0	0	0	0
	19	0	0	0	0
	20	0	0	0	0
	21	0	0	0	0
	22	0	0	0	0
	23	0.0085	0	0	0
	24	0.26882	0	0	0
	25	0.33333	0	0	0
	26	0.71766	0	0	0
	27	1	0	0	0
	28	1	0	0	0
	29	0.48387	0	0	0
	30	0	0	0	0
	31	7.579e-14	0	0	0
	32	0.24731	0	0	0
	33	0.89161	0	0	0
	34	1.85692	0	0	0
	35	1.87591	0	0	0
	36	2.94624	0	0	0
	37	3.33706	0	0	0
	38	3.68921	0	0	0
	39	3.87348	0	0	0
	40	5.03815	0	0	0.3496
	41	4.56217	0	0	0.6667
	42	3.31963	0	0	0.5498
	43	2.82163	0	0	0.3151
	44	4.70309	0	0	0.3333
	45	3.68765	0	0	0.9327
	46	4.58429	0	0	1.4622
	47	5.1103	0	0	2.2204
	48	7.52966	0	0	3.214
	49	7.91129	0	0.6101	4.4217
	50	8.66025	0	0.6566	4.828
	51	6.02298	0.0383	1.3613	6.3092
	52	5.02255	0.2688	2.0907	7.9025
	53	6.30524	0.7019	2.7253	8.3226
	54	4.02237	1.7903	2.8763	9.0277
	55	4.97286	0.379	3.4835	9.7067
	56	5.24246	0	5.7845	10.3538
	57	5.94658	0.0511	7.2425	11.2448
	58	4.76708	0.2938	8.3023	11.8548
	59	3.2787	1.1774	8.8089	13.2661
	60	3.64967	2.2366	14.553	14.3091
	61	3.75087	3.1579	15.8592	15.6275
	62	4	3.1667	13.7526	17.1667
	63	3.27081	2.4353	15.5	18.8676
	64	2.89976	3.8734	18.9804	21.4308
	65	2.43045	4.8012	17.2109	23.8925
	66	3.82102	4.4487	19.0075	24.6363
	67	2.453	7.2157	21.5806	23.957
	68	3.22789	6.5619	20.6136	21.9906
	69	3.35258	6.9367	22.0267	21.0359
	70	4.88744	6.6268	25.4076	21.7997
	71	2.2696	6.5745	27.8562	21.7851
	72	1.93618	7.1953	26.1825	21.4187
	73	3.39039	6.7732	30.1655	19.2904
	74	2.76344	8.3195	31.9823	18.5193
	75	1.86325	7.3615	29.9912	16.2349
	76	1.31079	8.0281	28.6586	13.8543
	77	1.30645	11.1119	31.5075	13.0593
	78	1	7.9481	36.3111	12.7903
	79	1	6.9792	35.5699	12.6844
	80	1.12903	7.026	32.868	13.5265
	81	1.19667	9.3956	31.6348	14.293
	82	1.14308	10.0893	33.1787	14.3172
	83	0.67274	8.7575	31.9292	13.7389
	84	1	8.0232	32.8303	13
	85	0.9615	6.9925	31.8904	13
	86	0.38952	7.4494	30.0644	12.5447
	87	0.33333	6.6104	30.7055	12.0855
	88	0.23656	6.7732	29.8752	12.4273
	89	0	9.2323	29.0964	12.3694
	90	0	7.8975	28.9873	12.1141
	91	0	5.9945	31.1819	12
	92	0.25806	6.7621	29.0147	12
	93	1	7.75	27.8387	11.75
	94	0.25806	6.4305	24.6667	12.5047
	95	0	6.7734	25.269	11.9274
	96	0	6.7648	24.7314	10.7419
	97	0	9.5129	25.1939	10.0726
	98	0	6.7343	27.4313	9.6021
	99	0	9.0788	23.3215	9.2446
	100	0	9.4537	22.4605	9.0215
	101	0	11.8794	18.8519	9.1886
	102	0	9.9154	17.23	8.9677
	103	0	10.872	19.1138	8.0753
	104	0	9.7721	16.3679	8.1613
	105	0	10.7467	16.9813	8.6028
	106	0	8.4738	14.5714	8.4473
	107	0	5.9057	14.0179	8.2882
	108	0	5.042	14.9841	8.9587
	109	0	4.007	13.76	9.249
	110	0	5.5203	14.2412	10.3548
	111	0	5.6611	12.5515	11.2719
	112	0	8.6826	11.1644	12.0871
	113	0	6.5827	13.9598	12.8387
	114	0	8.6561	11.0007	13.1342
	115	0	9.0225	10.1498	13.8683
	116	0	9.5206	10.2388	15.659
	117	0	7.3836	9.1273	15.227
	118	0	7.4918	9.2456	15.0713
	119	0	7.9175	8.8567	14.9518
	120	0	8.12	6.9547	15.4589
	121	0	8.2893	9.6195	15.9241
	122	0	11.4131	9.3982	16.5161
	123	0	10.1576	7.9187	16.3053
	124	0	10	9.2753	15
	125	0	15.7427	6.6667	15.9892
	126	0	16.2312	7.3482	17.0305
	127	0	17.8383	8.7936	17.3333
	128	0	13.0697	8.2085	17.3333
	129	0	11.3037	7.1759	18.1731
	130	0	13.4306	7.8215	17.9497
	131	0	14.6324	7.6443	19.0481
	132	0	12.5102	9.5484	20.3132
	133	0	12.334	7.5082	21.7094
	134	0	14.5728	7.33	23.1783
	135	0.10276	16.4163	7.0531	24.57
	136	0	19.6816	6.5262	25.2397
	137	0	12.9741	6.2546	25.6576
	138	0	12.1542	8.4637	27.5264
	139	0.00173	11.1793	6.6724	29.9964
	140	0.20604	12.4051	6.2674	32.3781
	141	0.33333	11.0721	7.6115	33.8172
	142	0.3172	10.333	7.5469	34.5584
	143	0.09409	11.5323	8.6294	34.5959
	144	0	10.2751	9.3292	35.6223
	145	0.05645	7.6314	8.5668	36.8416
	146	0.72581	9.0919	8.4771	38.8196
	147	0.95699	7.9098	6.6153	40.892
	148	0.46237	9.2945	7.997	41.8526
	149	0.33333	12.14	11.3999	43.1936
	150	0.33333	10.662	10.668	44.6155
	151	0.45005	9.0003	10.296	45.5446
	152	1.45578	13.845	7.5697	48.7485
	153	1.39247	12.8269	7.9216	50.8969
	154	1.07458	12.6301	7.5971	52.3602
	155	2.25	9.8333	6.91	52.5833
	156	1.78564	8.1131	9.5833	51.9684
	157	2.56642	8.5368	9.616	50.9285
	158	2.97104	10.6427	9.7152	49.9672
	159	3.95352	13.9508	10.4691	50.6797
	160	4.85085	12.9268	10.22	50.9421
	161	3.94546	13.0494	13.7291	50.7282
	162	3.59677	15.9752	11.3484	49.9636
	163	3.7572	16.2449	11.7239	48.267
	164	2.91675	13.2626	15.6733	48.0836
	165	3.40444	12.89	11.5824	49.0102
	166	5.80975	18.7728	11.4047	49.2024
	167	5.86334	12.822	9.4282	49.6077
	168	4.18557	13.4138	9.3389	49.9376
	169	4.13016	13.1969	11.2033	51.4521
	170	4.0111	17.3999	11.5882	52.0415
	171	4.09521	16.542	11.077	51.832
	172	4.79258	14.5886	11.3335	53.3822
	173	7.25026	13.0261	10.5401	53.0982
	174	5.33143	12.3897	9.6036	53.4237
	175	4.2265	18.467	13.47	53.2258
	176	6.26847	15.0565	13.9642	53.914
	177	5.74783	14.4605	12.5876	54.4866
	178	4.9804	16.4813	12.0304	54.2773
	179	6.14889	17.9363	13.6051	53.4797
	180	7.13874	18.0499	14.4029	51.4658
	181	7.87652	17.9388	14.5245	48.5632
	182	5.24471	16.7995	17.116	46.4109
	183	6.5529	14.3928	13.5558	42.8958
	184	7.22199	14.7416	12.4298	40.4436
	185	6.26526	16.1508	13.6823	38.6974
	186	4.5	14	12.6609	36.5
	187	5.35172	15.2234	13.3333	32.8275
	188	6.20777	16.5061	18.5113	29.8665
	189	6.73231	15.5042	13.3802	28.623
	190	7.28668	15.1809	13.9564	27.6025
	191	6.99766	14.3874	15.6658	22.8574
	192	5.47104	15.3174	13.8313	18.6511
	193	6.58333	15.3888	14.9903	15.0251
	194	3.83333	18.781	15.2453	12.0255
	195	4.83541	14.152	17.1877	9.3656
	196	4.92993	12.6032	18.5125	7.5963
	197	5.12634	12.7932	21.3143	6.3394
	198	6.1469	14.7192	16.651	4.5796
	199	5.32327	11.7967	13.8319	3.3249
	200	5.03954	9.777	13.1385	2.1554
	201	4.14551	11.1641	14.6951	1.4864
	202	4.40323	15.3874	13.8162	1.4589
	203	3.75312	11.698	16.905	0.672
	204	3.32466	10.5414	13.6472	0.1505
	205	4.87799	11.7516	12.7072	0
	206	4.12973	8.4667	12.1095	0
	207	2.95447	9.0914	10.0076	0
	208	2.7846	9.8269	9.128	0
	209	3.21948	7.1873	7.6223	0
	210	4.42386	6.73	10.3641	0
	211	3.20838	6.097	6.2653	0
	212	3.65036	4.7849	6.9757	0
	213	2.69979	6.095	5.7853	0
	214	4.81044	4.3659	4.3302	0
	215	2.94147	3.8163	4.893	0
	216	2.83871	3.9057	4.5703	0
	217	3.33333	3.5833	5.3424	0
	218	2.09677	2.3909	2.25	0
	219	1.733	2.595	2.2263	0
	220	1.90947	2.6667	1.544	0
	221	2.05949	2.6667	0.9612	0
	222	1.2702	2.6667	0.4017	0
	223	1.22095	2.4492	0.6157	0
	224	1.04301	1.7187	1	0
	225	1	1.2634	1	0
	226	0.54839	0.5484	0.3952	0
	227	0.33333	0.3333	0	0
	228	0.33333	0.3004	0	0
	229	0.33333	0.0323	0	0
	230	0.33333	0	0	0
	231	0.2043	0	0	0
	232	0	0	0	0
	233	0	0	0	0
	234	0	0	0	0
	235	0	0.0353	0	0
	236	0	0.5734	0	0
	237	0	1.5012	0	0
	238	0	1.4407	0	0
	239	0	2.7288	0	0
	240	0	3.4579	0	0
	241	0	3.2942	0	0
	242	0	4.3495	0	0
	243	0	3.7138	0	0
	244	0	3.8377	0	0
	245	0	6.1587	0	0
	246	0	5.9776	0	0
	247	0	5.8672	0	0
	248	0	6	0	0
				0

## Sheet:  Figure 5f
Figure 5f
		MFI
	EC	3320	3133	3385
	SA	87	106	92
	PA	123	118	95
	VP	36	55	49
	PS	41	68	56
	CA	35	30	44

## Sheet:  Figure 5i
Figure 5i
	E.C		Gray value
		FITC	46	49.8	51.6
		Rh	5.6	8.8	2.2
	S.A		Gray value
		FITC	1.1	0.7	0.4
		Rh	56.3	44.8	50.5
	E.C+S.A		Gray value
		FITC	37.3	32.5	35.8
		Rh	34.2	33.8	44.2
	None		Gray value
		E.C	0.1	0.2	0.08
		S.A	0.09	0.1	0.1

## Sheet:  Figure 6d
Figure 6d
	Concentration (fM)	Gray value
	1	1.8	1.5	2.2
	10	3.7	3.3	3.9
	100	12.4	13.3	10.9
	1000	29.9	24.1	22
	10000	42.2	40.9	45.7
	100000	55.3	57.7	53.2
	1000000	58.2	59	57.6
Figure 6d inset
	Concentration (fM)	Gray value
	0	1.73	2.2	1.4
	1	2.3	2.2	1.8
	10	4.3	5.2	3.6

## Sheet:  Figure 6f
Figure 6f
	DNAzyme
		P1	P2	P3	P4	P5	P6	P7	H1	H2	H3	H4	H5
	MFI	740	874	1625	358	427	1006	2244	98	83	276	167	108
	MFI	685	763	1642	505	483	996	2486	80	98	205	84	152
	MFI	557	556	1699	480	453	1275	2457	158	55	192	88	75
	PI
		P1	P2	P3	P4	P5	P6	P7	H1	H2	H3	H4	H5
	MFI	39.7	0.9	54.3	46.4	0.3	28	40	1.7	0.4	0.9	0.8	1.6
	MFI	44.2	1.4	50.8	35.5	0.6	20.6	48	0.6	0.7	0.5	1.5	1.3
	MFI	49.1	2.5	52	40.8	0.9	26.5	50	0.09	1.1	0.8	1.2	1.5

[truncated: 24 more sheets:  Figure S2,  Figure S3,  Figure S4,  Figure S5,  Figure S6, Figure S7, Figure S8(a), Figure S9(a), Figure S9(b), Figure S12(a), Figure S12(b), Figure S13(a), Figure S13(b), Figure S14(a), Figure S14(b), Figure S15, Figure S17(a) , Figure S17(b) , Figure S18, Figure S19 …]
